# Supplementary material for: Dietary Factors and Endometrial Cancer Risk: A Mendelian Randomization Study
Source: Nutrients. 2023 Jan 24;15(3):603. doi: 10.3390/nu15030603 (PMC9920466; doi:10.3390/nu15030603)
Supplement: Supplementary file 1 [file nutrients-15-00603-s001.zip]

Archive with 1 entries (1 files):
- nutrients-2095484-supplementary.xlsx
