# Supplementary material for: Dietary Factors and Endometrial Cancer Risk: A Mendelian Randomization Study
Source: Nutrients. 2023 Jan 24;15(3):603. doi: 10.3390/nu15030603 (PMC9920466; doi:10.3390/nu15030603)
Supplement: Supplementary file 1 [file nutrients-15-00603-s001.zip › nutrients-2095484-supplementary.xlsx]

## Sheet: Table S1
Table S1: Details of instrumental variables included in genetic instruments.
*The proportion of variance explained by instrumental variables was calculated as R2 = 2 * Beta2 * EAF * (1-EAF) / (2 * Beta2 * EAF * (1-EAF) + SE2 * 2 * Sample size * EAF * (1-EAF)).
**F-statistics were calculated as F = R2 * (Sample size - 1 - k) / ((1-R2) * k), where R2 is the proportion of variance explained in the instrument, k is the number of SNPs included in the instrument.
Nutrient Type	PMID	Exposure	RSID	Chr	Pos (hg19)	EA	OA	EAF	Beta	SE	P	Sample Size	R2*	F-statistic**
Macronutrients	32393786	Relative intake of carbohydrate	rs10206338	2	60209981	A	G	0.578	-0.016	0.00278684	1.52e-08	268922	0.000122557	32.962
Macronutrients	32393786	Relative intake of carbohydrate	rs10510554	3	25099776	T	C	0.428	0.019	0.00278138	2.94e-12	268922	0.000173495	46.6642
Macronutrients	32393786	Relative intake of carbohydrate	rs10433500	3	85546798	A	G	0.6371	0.016	0.00286311	1.96e-08	268922	0.000116115	31.2292
Macronutrients	32393786	Relative intake of carbohydrate	rs7012637	8	9173209	A	G	0.4728	0.017	0.00278426	4.68e-10	268922	0.000138609	37.2799
Macronutrients	32393786	Relative intake of carbohydrate	rs10962121	9	15702704	T	G	0.4989	-0.015	0.0027521	3.4e-08	268922	0.000110453	29.7064
Macronutrients	32393786	Relative intake of carbohydrate	rs2472297	15	75027880	T	C	0.2603	-0.018	0.00326196	3.73e-08	268922	0.000113217	30.4498
Macronutrients	32393786	Relative intake of carbohydrate	rs7190396	16	53822502	T	G	0.6033	0.018	0.00281218	2.39e-10	268922	0.000152323	40.969
Macronutrients	32393786	Relative intake of carbohydrate	rs1104608	16	73912588	C	G	0.4231	0.018	0.0028931	1.74e-10	268922	0.000143923	38.7093
Macronutrients	32393786	Relative intake of carbohydrate	rs36123991	17	44359663	T	G	0.2055	0.021	0.0036949	8.24e-09	268922	0.000120103	32.302
Macronutrients	32393786	Relative intake of carbohydrate	rs8097672	18	1839601	A	T	0.8549	0.023	0.003908	1.95e-09	268922	0.000128784	34.6372
Macronutrients	32393786	Relative intake of carbohydrate	rs429358	19	45411941	T	C	0.8483	-0.027	0.00387932	3.49e-12	268922	0.000180099	48.4409
Macronutrients	32393786	Relative intake of carbohydrate	rs838144	19	49250239	T	C	0.5089	-0.023	0.00275313	3.26e-17	268922	0.000259455	69.7908
Macronutrients	32393786	Relative intake of fat	rs1229984	4	100239319	T	C	0.029	0.098	0.009	2.64e-28	268922	0.000440706	118.567
Macronutrients	32393786	Relative intake of fat	rs57193069	7	1862417	A	G	0.546	-0.016	0.003	1.8e-08	268922	0.000105761	28.4442
Macronutrients	32393786	Relative intake of fat	rs7012814	8	9173358	A	G	0.473	-0.019	0.003	1.12e-11	268922	0.000149133	40.1108
Macronutrients	32393786	Relative intake of fat	rs9927317	16	53820996	C	G	0.607	-0.024	0.004	4.77e-12	268922	0.00013385	35.9997
Macronutrients	32393786	Relative intake of fat	rs429358	19	45411941	T	C	0.848	0.024	0.004	8.65e-10	268922	0.00013385	35.9997
Macronutrients	32393786	Relative intake of fat	rs33988101	19	49218111	T	G	0.53	-0.029	0.003	1.66e-26	268922	0.000347357	93.4437
Macronutrients	32393786	Relative intake of protein	rs780094	2	27741237	T	C	0.3871	0.018	0.00282441	5.58e-10	268922	0.000151007	40.615
Macronutrients	32393786	Relative intake of protein	rs445551	2	79697982	A	G	0.3072	0.019	0.00338913	1.49e-08	268922	0.000116856	31.4287
Macronutrients	32393786	Relative intake of protein	rs1603978	3	25108236	A	C	0.6935	0.019	0.00298526	1.35e-10	268922	0.000150609	40.5078
Macronutrients	32393786	Relative intake of protein	rs13146907	4	39425248	A	G	0.6214	-0.022	0.00283943	1.24e-14	268922	0.000223182	60.0315
Macronutrients	32393786	Relative intake of protein	rs1461729	8	9187242	A	G	0.0998	0.032	0.00459037	4.09e-12	268922	0.000180675	48.596
Macronutrients	32393786	Relative intake of protein	rs55872725	16	53809123	T	C	0.4072	0.018	0.00280031	2.09e-10	268922	0.000153617	41.317
Macronutrients	32393786	Relative intake of protein	rs838133	19	49259529	A	G	0.4469	-0.032	0.00301314	4.52e-26	268922	0.00041923	112.787
Macronutrients	32393786	Relative intake of sugar	rs12713415	2	60205134	C	G	0.7098	-0.019	0.00326556	4.88e-09	235391	0.000143794	33.8523
Macronutrients	32393786	Relative intake of sugar	rs7619139	3	25110415	A	T	0.59	-0.024	0.00299514	4.98e-16	235391	0.000272696	64.2072
Macronutrients	32393786	Relative intake of sugar	rs13202107	6	51395463	A	G	0.2165	-0.02	0.00357851	1.77e-08	235391	0.000132681	31.2358
Macronutrients	32393786	Relative intake of sugar	rs7012814	8	9173358	A	G	0.4724	0.019	0.00298445	4.99e-10	235391	0.000172153	40.5298
Macronutrients	32393786	Relative intake of sugar	rs9972653	16	53814363	T	G	0.3987	-0.02	0.00300832	1.53e-11	235391	0.000187733	44.1985
Macronutrients	32393786	Relative intake of sugar	rs8097672	18	1839601	A	T	0.8544	0.03	0.00417676	1.54e-12	235391	0.000219118	51.5892
Macronutrients	32393786	Relative intake of sugar	rs341228	18	6395336	T	C	0.3311	0.019	0.00313303	2.72e-09	235391	0.000156214	36.7768
Macronutrients	32393786	Relative intake of sugar	rs429358	19	45411941	T	C	0.8488	-0.028	0.00416444	2.97e-11	235391	0.000192013	45.2064
Macronutrients	32393786	Relative intake of sugar	rs838144	19	49250239	T	C	0.5082	-0.028	0.0029466	8.53e-21	235391	0.000383458	90.2964
Micronutrients	19185284	β-carotene	rs6564851	16	81230992	G	T	0.39	0.149	0.015	1.6e-24	3881	0.0247938	98.6203
Micronutrients	24068962	Calcium	rs780094	2	27594741	T	C	0.42	0.017	0.003	1.3e-10	60958	0.000526497	32.1101
Micronutrients	24068962	Calcium	rs1550532	2	233929587	C	G	0.31	0.018	0.003	8.2e-11	60998	0.000589835	35.9988
Micronutrients	24068962	Calcium	rs1801725	3	123486447	T	G	0.15	0.071	0.004	8.9e-86	61054	0.0051339	315.052
Micronutrients	24068962	Calcium	rs10491003	10	9368657	T	C	0.09	0.027	0.005	4.8e-09	60040	0.00048544	29.159
Micronutrients	24068962	Calcium	rs7481584	11	2985665	A	G	0.3	-0.018	0.003	1.2e-10	61011	0.00058971	35.9988
Micronutrients	24068962	Calcium	rs7336933	13	41457076	A	G	0.15	-0.022	0.004	9.1e-10	60928	0.000496241	30.249
Micronutrients	24068962	Calcium	rs1570669	20	52207834	A	G	0.66	-0.018	0.003	9.1e-12	60966	0.000590145	35.9988
Micronutrients	34523676	Copper	rs17564336	1	151349174	T	G	0.298	-0.22333	0.026253	1.79e-17	5594	0.0127712	72.3404
Micronutrients	34523676	Copper	rs34951015	3	148926315	A	G	0.099	0.246463	0.040291	9.57e-10	5594	0.00664461	37.4052
Micronutrients	23754956	Folate	rs1801133	1	11796321	G	A	0.668	0.118781	0.00777066	9.5e-53	37337	0.00621915	233.645
Micronutrients	23754956	Folate	rs652197	11	72138695	C	T	0.179	0.0675081	0.00952959	1.4e-12	37465	0.00133769	50.1811
Micronutrients	33536631	Iron	rs35945185	1	66137239	A	G	0.365	0.031	0.00419846	1.54e-13	163511	0.000333312	54.5177
Micronutrients	33536631	Iron	rs2228145	1	154426970	C	A	0.407	0.026	0.00400437	8.42e-11	163511	0.000257762	42.1572
Micronutrients	33536631	Iron	rs13007705	2	239069196	T	C	0.425	0.029	0.00412296	2.01e-12	163511	0.000302482	49.4736
Micronutrients	33536631	Iron	rs7630745	3	66427029	C	T	0.358	0.025	0.00417317	2.09e-09	163511	0.000219435	35.8875
Micronutrients	33536631	Iron	rs4854760	3	133498741	G	A	0.313	0.053	0.00443097	5.67e-33	163511	0.000874232	143.07
Micronutrients	33536631	Iron	rs1799945	6	26091179	G	C	0.137	0.17	0.00581898	1.26e-187	163511	0.00519274	853.491
Micronutrients	33536631	Iron	rs1800562	6	26093141	A	G	0.0677	0.27	0.00760386	3.66e-276	163511	0.00765203	1260.82
Micronutrients	33536631	Iron	rs9399136	6	135402339	C	T	0.259	0.057	0.00450494	1.08e-36	163511	0.000978136	160.091
Micronutrients	33536631	Iron	rs12718598	7	50428445	C	T	0.463	0.027	0.004081	3.69e-11	163511	0.000267627	43.7712
Micronutrients	33536631	Iron	rs7385804	7	100235970	C	A	0.371	-0.057	0.00415893	9.42e-43	163511	0.00114747	187.837
Micronutrients	33536631	Iron	rs57659670	15	45398438	C	T	0.0753	-0.042	0.00734566	1.08e-08	163511	0.000199896	32.6913
Micronutrients	33536631	Iron	rs77262773	17	67249711	T	C	0.0261	0.081	0.013242	9.54e-10	163511	0.000228781	37.4163
Micronutrients	33536631	Iron	rs2005682	19	35947661	T	A	0.305	-0.029	0.00434054	2.37e-11	163511	0.000272925	44.6378
Micronutrients	33536631	Iron	rs855791	22	37462936	A	G	0.431	-0.17	0.00458644	1e-300	163511	0.00833231	1373.86
Micronutrients	20700443	Magnesium	rs4072037	1	155162067	C	T	0.46	-0.01	0.001	2.01e-36	23829	0.00417903	99.9916
Micronutrients	20700443	Magnesium	rs448378	3	169100899	G	A	0.47	-0.004	0.001	1.25e-08	23829	0.000671	15.9987
Micronutrients	20700443	Magnesium	rs13146355	4	77412140	G	A	0.56	-0.005	0.001	6.27e-13	23829	0.00104804	24.9979
Micronutrients	20700443	Magnesium	rs11144134	9	77499796	T	C	0.92	-0.011	0.001	8.21e-15	23829	0.00505219	120.99
Micronutrients	20700443	Magnesium	rs3925584	11	30760335	C	T	0.45	-0.006	0.001	5.2e-16	23829	0.00150849	35.997
Micronutrients	20700443	Magnesium	rs7965584	12	90305779	G	A	0.29	-0.007	0.001	1.05e-16	23829	0.0020521	48.9959
Micronutrients	20558539	Phosphorus	rs17265703	3	122048644	A	G	0.15	-0.036	0.00613136	4.32e-09	21807	0.00157837	34.4708
Micronutrients	20558539	Phosphorus	rs9469578	6	33706479	C	T	0.08	-0.059	0.00868737	1.11e-11	21808	0.00211054	46.1198
Micronutrients	20558539	Phosphorus	rs947583	6	136133659	T	C	0.29	0.035	0.00503014	3.45e-12	21807	0.00221522	48.4101
Micronutrients	20558539	Phosphorus	rs2970818	12	4606168	T	A	0.09	0.047	0.00800796	4.38e-09	21808	0.00157707	34.4439
Micronutrients	21878437	Vitamin A (retinol)	rs10882272	10	95338172	C	T	0.35	-0.03	0.004	6.51e-15	8902	0.00627913	56.2374
Micronutrients	21878437	Vitamin A (retinol)	rs1667255	18	27441277	C	A	0.31	0.003	0.004	6.35e-14	8902	6.31841e-05	0.562374
Micronutrients	25343990	Selenium	rs6586282	21	44478497	T	C	0.17	-0.112933	0.0191737	3.96e-09	9639	0.00358623	34.6849
Micronutrients	25343990	Selenium	rs921943	5	78316476	T	C	0.29	0.208563	0.0158723	1.9e-39	9639	0.0175974	172.624
Micronutrients	23754956	Vitamin B12	rs12272669	1	45747242	A	G	0.0022	0.51	0.0859802	3e-09	37283	0.000942807	35.182
Micronutrients	23754956	Vitamin B12	rs2270655	4	145655266	G	C	0.941	0.0990614	0.0145937	2.2e-13	45576	0.00100996	46.0742
Micronutrients	23754956	Vitamin B12	rs1141321	6	49444720	C	T	0.627	0.0696591	0.00675811	3.6e-26	45574	0.00232583	106.24
Micronutrients	23754956	Vitamin B12	rs1801222	10	17114152	G	A	0.593	0.118634	0.00653868	3.3e-75	45576	0.00717091	329.167
Micronutrients	23754956	Vitamin B12	rs34324219	11	59855905	C	A	0.881	0.234616	0.0105798	1.1e-111	45576	0.0106749	491.746
Micronutrients	23754956	Vitamin B12	rs41281112	13	99866380	C	T	0.948	0.181325	0.0149713	8.9e-35	45576	0.00320821	146.681
Micronutrients	23754956	Vitamin B12	rs3742801	14	74292303	T	C	0.294	0.0534346	0.00738284	1.7e-13	45571	0.00114818	52.3816
Micronutrients	23754956	Vitamin B12	rs7788053	19	5832198	A	G	0.254	0.0497401	0.00782674	1.7e-10	45575	0.000885401	40.3861
Micronutrients	23754956	Vitamin B12	rs2336573	19	8273709	T	C	0.031	0.312986	0.0191632	8.4e-59	45575	0.00581904	266.743
Micronutrients	23754956	Vitamin B12	rs602662	19	48703728	A	G	0.596	0.171424	0.00686773	2.4e-139	45568	0.0134884	623.015
Micronutrients	23754956	Vitamin B12	rs1131603	22	30622988	C	T	0.055	0.221646	0.0152104	4.9e-49	45575	0.00463764	212.336
Micronutrients	19744961	Vitamin B6	rs1256335	1	21563893	A	G	0.79	0.14	0.02	1.4e-15	4763	0.0101829	48.9794
Micronutrients	33203707	Vitamin C	rs6693447	1	2330190	T	G	0.551	0.039	0.006	6.25e-10	52018	0.00081156	42.2484
Micronutrients	33203707	Vitamin C	rs13028225	2	220031255	T	C	0.857	0.102	0.009	2.38e-30	52018	0.00246315	128.44
Micronutrients	33203707	Vitamin C	rs33972313	5	138715502	C	T	0.968	0.36	0.018	4.61e-90	52018	0.00763097	399.985
Micronutrients	33203707	Vitamin C	rs10051765	5	176799992	C	T	0.342	0.039	0.007	3.64e-09	52018	0.000596376	31.0396
Micronutrients	33203707	Vitamin C	rs7740812	6	52725787	G	A	0.594	0.038	0.006	1.88e-09	52018	0.000770506	40.1096
Micronutrients	33203707	Vitamin C	rs174547	11	61570783	C	T	0.328	0.036	0.007	3.84e-08	52018	0.0005082	26.448
Micronutrients	33203707	Vitamin C	rs117885456	12	96249111	A	G	0.087	0.078	0.012	1.7e-11	52018	0.00081156	42.2484
Micronutrients	33203707	Vitamin C	rs2559850	12	102093459	A	G	0.598	0.058	0.006	6.3e-20	52018	0.00179317	93.4409
Micronutrients	33203707	Vitamin C	rs10136000	14	105253581	A	G	0.283	0.04	0.007	1.33e-08	52018	0.000627332	32.6518
Micronutrients	33203707	Vitamin C	rs56738967	16	79740541	C	G	0.321	0.041	0.007	7.62e-10	52018	0.00065907	34.3048
Micronutrients	33203707	Vitamin C	rs9895661	17	59456589	T	C	0.817	0.063	0.008	1.05e-14	52018	0.00119078	62.0132
Micronutrients	33431812	Vitamin D	rs10050247	4	88286830	T	C	0.869689	0.0222406	0.00326255	4.65e-12	401529	0.000115721	46.4704
Micronutrients	33431812	Vitamin D	rs10085881	7	21577960	T	C	0.714716	0.0146758	0.00230286	9.28e-11	401529	0.000101136	40.6131
Micronutrients	33431812	Vitamin D	rs1047891	2	211540507	C	A	0.684126	0.014668	0.00230968	1.07e-10	401529	0.000100433	40.3307
Micronutrients	33431812	Vitamin D	rs10887718	10	82042624	C	T	0.47171	0.0126025	0.00222485	7.38e-09	401529	7.99025e-05	32.0856
Micronutrients	33431812	Vitamin D	rs10908465	1	155389688	C	T	0.731609	-0.0168166	0.00239061	1e-12	401529	0.000123222	49.4831
Micronutrients	33431812	Vitamin D	rs10985827	9	125701608	T	G	0.860689	-0.0205058	0.00312553	2.68e-11	401529	0.000107187	43.0431
Micronutrients	33431812	Vitamin D	rs11060406	12	123339117	C	T	0.962553	0.0321685	0.00546203	1.94e-09	401529	8.63772e-05	34.6858
Micronutrients	33431812	Vitamin D	rs11127048	2	27752463	G	A	0.381521	-0.0222863	0.00225488	2.45e-23	401529	0.000243224	97.6848
Micronutrients	33431812	Vitamin D	rs11209976	1	41851415	C	T	0.469336	0.0134103	0.00217453	3.48e-10	401529	9.47083e-05	38.0315
Micronutrients	33431812	Vitamin D	rs113928144	4	72428399	C	T	0.97352	-0.0482293	0.0073765	3.11e-11	401529	0.000106453	42.7483
Micronutrients	33431812	Vitamin D	rs11542462	16	82033810	G	A	0.865492	0.0219389	0.00316302	2.02e-12	401529	0.0001198	48.1087
Micronutrients	33431812	Vitamin D	rs11723621	4	72615362	A	G	0.708059	0.190659	0.00239151	1e-300	401529	0.0155823	6355.77
Micronutrients	33431812	Vitamin D	rs117576073	11	14912573	G	T	0.987577	0.144776	0.00981797	1.63e-49	401529	0.00054125	217.444
Micronutrients	33431812	Vitamin D	rs117913124	11	14900931	G	A	0.972182	0.37589	0.00664845	1e-300	401529	0.00789805	3196.53
Micronutrients	33431812	Vitamin D	rs118071012	11	14806674	G	C	0.965877	-0.0565144	0.00594532	9.94e-22	401529	0.000224985	90.3578
Micronutrients	33431812	Vitamin D	rs11846838	14	104184737	G	A	0.673945	0.015471	0.00233171	1.62e-11	401529	0.000109628	44.0236
Micronutrients	33431812	Vitamin D	rs12123821	1	152179152	C	T	0.952036	-0.0790147	0.00505798	2.59e-55	401529	0.000607408	244.039
Micronutrients	33431812	Vitamin D	rs1229984	4	100239319	T	C	0.0224716	0.0442588	0.00711398	2.46e-10	401529	9.63863e-05	38.7054
Micronutrients	33431812	Vitamin D	rs12490042	3	50434984	T	C	0.865449	-0.0174566	0.00295201	1.67e-09	401529	8.70821e-05	34.9689
Micronutrients	33431812	Vitamin D	rs12720922	16	57000885	G	A	0.816875	-0.0234385	0.00279286	2.38e-17	401529	0.000175375	70.4302
Micronutrients	33431812	Vitamin D	rs13000298	2	118799917	C	T	0.663799	-0.0136673	0.00223578	4.89e-10	401529	9.30572e-05	37.3685
Micronutrients	33431812	Vitamin D	rs13284054	9	107669073	T	C	0.874876	-0.0202355	0.00342472	1.72e-09	401529	8.69407e-05	34.9121
Micronutrients	33431812	Vitamin D	rs138832087	11	14676735	G	A	0.983656	-0.0751912	0.00888007	1.25e-17	401529	0.000178528	71.6967
Micronutrients	33431812	Vitamin D	rs141138479	11	14802518	T	C	0.97621	-0.0834074	0.00781137	6.47e-27	401529	0.000283867	114.013
Micronutrients	33431812	Vitamin D	rs146442348	11	14646041	T	A	0.984584	-0.0767437	0.00879018	1.27e-18	401529	0.000189798	76.2233
Micronutrients	33431812	Vitamin D	rs17503142	11	14998776	C	G	0.980111	-0.0672031	0.00815304	8.42e-17	401529	0.00016918	67.9418
Micronutrients	33431812	Vitamin D	rs17765311	15	63789952	A	C	0.655762	0.0181434	0.00233302	3.72e-15	401529	0.000150598	60.4781
Micronutrients	33431812	Vitamin D	rs1800588	15	58723675	C	T	0.78494	0.0351629	0.00262117	2.47e-41	401529	0.000447989	179.96
Micronutrients	33431812	Vitamin D	rs1972994	3	85631142	A	T	0.351186	0.0154242	0.0022561	4.05e-12	401529	0.000116391	46.7398
Micronutrients	33431812	Vitamin D	rs2012736	2	234622379	C	A	0.91795	0.0476277	0.00398262	2.92e-33	401529	0.000356049	143.014
Micronutrients	33431812	Vitamin D	rs2037511	18	61366207	G	A	0.834596	-0.0173974	0.00306918	7.21e-09	401529	8.00152e-05	32.1308
Micronutrients	33431812	Vitamin D	rs2074735	22	31535872	G	C	0.936424	-0.0314746	0.00439685	4.08e-13	401529	0.000127604	51.2431
Micronutrients	33431812	Vitamin D	rs212100	19	48376995	T	C	0.164272	0.0645447	0.00293846	3.08e-107	401529	0.00120017	482.48
Micronutrients	33431812	Vitamin D	rs2131925	1	63025942	G	T	0.357708	0.0242906	0.00229575	1.83e-26	401529	0.000278734	111.95
Micronutrients	33431812	Vitamin D	rs2229742	21	16339172	G	C	0.896516	0.0261415	0.00354657	8.47e-14	401529	0.000135291	54.3303
Micronutrients	33431812	Vitamin D	rs2245133	6	131931092	T	C	0.833423	0.0223083	0.00295149	2.04e-14	401529	0.000142256	57.1279
Micronutrients	33431812	Vitamin D	rs2270318	12	96374750	G	A	0.5836	-0.0402899	0.00220123	3.89e-75	401529	0.000833647	335.011
Micronutrients	33431812	Vitamin D	rs2361954	17	66435340	T	G	0.615656	-0.0160131	0.00229761	1.59e-12	401529	0.000120956	48.5731
Micronutrients	33431812	Vitamin D	rs2847500	11	120114421	G	A	0.876843	0.0212272	0.00326254	3.85e-11	401529	0.000105417	42.3323
Micronutrients	33431812	Vitamin D	rs293435	4	69588052	C	T	0.713716	0.0178295	0.00235493	1.85e-14	401529	0.000142739	57.3218
Micronutrients	33431812	Vitamin D	rs2975734	8	10090097	C	G	0.560373	0.0126407	0.00211697	1.18e-09	401529	8.87886e-05	35.6542
Micronutrients	33431812	Vitamin D	rs325412	15	100245859	T	C	0.710624	0.014063	0.00245886	5.35e-09	401529	8.14584e-05	32.7104
Micronutrients	33431812	Vitamin D	rs35675346	16	30936081	G	A	0.759931	0.0164735	0.00253408	4e-11	401529	0.000105237	42.2599
Micronutrients	33431812	Vitamin D	rs3750296	1	17559656	G	C	0.658439	0.0207916	0.00225368	1.41e-20	401529	0.000211925	85.1117
Micronutrients	33431812	Vitamin D	rs3814995	19	36342212	C	T	0.687958	0.0123345	0.00225564	2.27e-08	401529	7.44654e-05	29.9021
Micronutrients	33431812	Vitamin D	rs3849374	2	101443397	G	C	0.820703	0.0159049	0.00286762	1.46e-08	401529	7.6607e-05	30.7621
Micronutrients	33431812	Vitamin D	rs401987	19	11947123	C	G	0.619843	0.0121569	0.00220858	1.85e-08	401529	7.54518e-05	30.2982
Micronutrients	33431812	Vitamin D	rs4121823	18	47144223	T	A	0.158175	0.019014	0.00295143	5.88e-11	401529	0.000103352	41.503
Micronutrients	33431812	Vitamin D	rs41302867	6	7240876	G	A	0.876498	-0.0172447	0.00307239	9.95e-09	401529	7.84526e-05	31.5033
Micronutrients	33431812	Vitamin D	rs4149056	12	21331549	T	C	0.848931	0.0193069	0.00306816	1.56e-10	401529	9.86074e-05	39.5974
Micronutrients	33431812	Vitamin D	rs4390955	3	18754697	C	A	0.269413	0.0138891	0.00247813	1.04e-08	401529	7.82256e-05	31.4122
Micronutrients	33431812	Vitamin D	rs4660885	1	46243756	G	A	0.564742	-0.0114166	0.00204737	1.23e-08	401529	7.74338e-05	31.0942
Micronutrients	33431812	Vitamin D	rs58542926	19	19379549	C	T	0.924192	-0.0395175	0.00404038	6.82e-23	401529	0.000238185	95.6604
Micronutrients	33431812	Vitamin D	rs6127099	20	52731402	A	T	0.721823	0.0368596	0.00254654	8.79e-48	401529	0.000521503	209.507
Micronutrients	33431812	Vitamin D	rs61891388	11	66079818	T	G	0.543175	-0.0141049	0.00211888	1.4e-11	401529	0.000110347	44.3124
Micronutrients	33431812	Vitamin D	rs6438900	3	125148287	C	G	0.739943	-0.0139618	0.00233482	1.12e-09	401529	8.90472e-05	35.7581
Micronutrients	33431812	Vitamin D	rs6672758	1	230303512	C	T	0.201427	-0.0167609	0.00272572	3.89e-10	401529	9.41617e-05	37.812
Micronutrients	33431812	Vitamin D	rs6698680	1	2329661	A	G	0.535107	0.0156089	0.00217208	3.33e-13	401529	0.000128594	51.6405
Micronutrients	33431812	Vitamin D	rs6963	17	40731597	T	A	0.713827	0.0151063	0.00239705	1.47e-10	401529	9.89013e-05	39.7155
Micronutrients	33431812	Vitamin D	rs6985620	8	59370159	T	C	0.332536	-0.0130272	0.0023237	1.03e-08	401529	7.82692e-05	31.4297
Micronutrients	33431812	Vitamin D	rs7194344	16	11910288	T	G	0.784791	-0.0156761	0.00286592	2.25e-08	401529	7.45073e-05	29.9189
Micronutrients	33431812	Vitamin D	rs73015021	19	11192915	A	G	0.879036	-0.0266806	0.00329981	3.1e-16	401529	0.000162789	65.3749
Micronutrients	33431812	Vitamin D	rs73080940	4	3482296	T	C	0.891174	0.0209604	0.00359149	2.67e-09	401529	8.48196e-05	34.0602
Micronutrients	33431812	Vitamin D	rs74723871	11	14361478	G	A	0.980159	-0.0637721	0.0084453	2.16e-14	401529	0.000141988	57.0202
Micronutrients	33431812	Vitamin D	rs7528419	1	109817192	A	G	0.775013	-0.0189151	0.00256404	8.09e-14	401529	0.000135516	54.4209
Micronutrients	33431812	Vitamin D	rs75360998	1	151210292	G	A	0.980424	-0.0585999	0.00786912	4.78e-14	401529	0.000138091	55.4548
Micronutrients	33431812	Vitamin D	rs77532868	10	88081438	C	T	0.945752	-0.0303871	0.00471124	5.6e-11	401529	0.000103597	41.6012
Micronutrients	33431812	Vitamin D	rs77924615	16	20392332	G	A	0.802271	0.0161204	0.00288481	1.15e-08	401529	7.77618e-05	31.2259
Micronutrients	33431812	Vitamin D	rs7801804	7	104917682	T	C	0.346054	-0.0137896	0.00214884	6.94e-11	401529	0.00010255	41.1806
Micronutrients	33431812	Vitamin D	rs7828742	8	116960729	A	G	0.40166	0.0228609	0.00221489	2.82e-25	401529	0.000265247	106.532
Micronutrients	33431812	Vitamin D	rs8018720	14	39556185	G	C	0.176758	0.037758	0.00277465	1.79e-42	401529	0.000460982	185.182
Micronutrients	33431812	Vitamin D	rs899631	4	57749363	G	T	0.610153	0.012976	0.00221156	2.21e-09	401529	8.57295e-05	34.4256
Micronutrients	33431812	Vitamin D	rs9536961	13	55678332	A	G	0.653832	0.0130494	0.00235047	1.41e-08	401529	7.67576e-05	30.8226
Micronutrients	33431812	Vitamin D	rs964184	11	116648917	G	C	0.131169	-0.0396804	0.00324103	9.14e-35	401529	0.00037317	149.894
Micronutrients	33431812	Vitamin D	rs9687030	5	76627436	A	G	0.562451	0.0119555	0.00216738	1.73e-08	401529	7.57732e-05	30.4273
Micronutrients	33431812	Vitamin D	rs9861009	3	141654685	T	C	0.275055	-0.0158128	0.00258644	4.87e-10	401529	9.30798e-05	37.3775
Micronutrients	21729881	Vitamin E	rs964184	11	116154127	G	C	0.15	0.04	0.01	7.8e-12	8781	0.0018188	15.9964
Micronutrients	21729881	Vitamin E	rs11057830	12	123873006	A	G	0.15	0.03	0.01	8.2e-09	8781	0.00102389	8.99795
Micronutrients	21729881	Vitamin E	rs2108622	19	15851431	T	C	0.21	0.03	0.01	1.4e-10	8781	0.00102389	8.99795
Micronutrients	23720494	Zinc	rs1532423	8	85356084	A	G	0.37	0.178	0.026	7.59e-12	2603	0.0176876	46.8338
Micronutrients	23720494	Zinc	rs2120019	15	75041843	T	C	0.79	0.287	0.033	3.41e-18	2603	0.0282372	75.5792

## Sheet: Table S2
Table S2: Results for Mendelian randomisation analyses
Results with a P-value < 0.05 have been bolded
Abbreviations: nsnp - number of variants in instrument; SE - standard error; OR - odds ratio; LL - lower 95% confidence interval; UL - upper 95% confidence interval; EC - endometrial cancer
Nutrient Type	Exposure	Outcome	MR Method	nsnp	OR	LL	UL	P	MR Egger Intercept	Intercept SE	Intercept P	Q	Q_df	Q_pval	MR-PRESSO global_test_RSSobs*	MR-PRESSO global_test_Pvalue*
Macronutrient	relative intake of carbohydrate	EC	Inverse variance weighted	12	0.405557	0.176556	0.931582	0.0334174				26.9751	11	0.00463524
Macronutrient	relative intake of carbohydrate	EC	MR Egger	12	0.155355	0.00122129	19.7621	0.468722	0.018841	0.0477647	0.701527	26.5618	10	0.00305374
Macronutrient	relative intake of carbohydrate	EC	Weighted median	12	0.387724	0.165567	0.907971	0.0290817
Macronutrient	relative intake of carbohydrate	EC	MR-PRESSO	12	0.435048	0.200227	0.945264	0.057323							32.7574	0.01**
Macronutrient	relative intake of carbohydrate	Endometrioid EC	Inverse variance weighted	12	0.33586	0.153332	0.735671	0.00638462				18.7489	11	0.0657527
Macronutrient	relative intake of carbohydrate	Endometrioid EC	MR Egger	12	0.122378	0.00127608	11.7361	0.388138	0.0198221	0.044978	0.668801	18.3917	10	0.0487051
Macronutrient	relative intake of carbohydrate	Endometrioid EC	Weighted median	12	0.304465	0.122302	0.75795	0.0106016
Macronutrient	relative intake of carbohydrate	Endometrioid EC	MR-PRESSO	12	0.371633	0.176217	0.783757	0.0232258							24.1382	0.077
Macronutrient	relative intake of carbohydrate	Non-endometrioid EC	Inverse variance weighted	12	0.251974	0.04045	1.56961	0.139689				16.678	11	0.117767
Macronutrient	relative intake of carbohydrate	Non-endometrioid EC	MR Egger	12	0.00041197	1.92876e-08	8.7994	0.156416	0.125747	0.0980873	0.228768	14.3239	10	0.158724
Macronutrient	relative intake of carbohydrate	Non-endometrioid EC	Weighted median	12	0.267042	0.0336428	2.11966	0.211586
Macronutrient	relative intake of carbohydrate	Non-endometrioid EC	MR-PRESSO	12	0.310178	0.0553425	1.73845	0.207873							20.3368	0.155
Macronutrient	relative intake of fat	EC	Inverse variance weighted	6	2.58523	1.23262	5.42212	0.0119557				9.09406	5	0.105371
Macronutrient	relative intake of fat	EC	MR Egger	6	1.80368	0.334496	9.72587	0.530346	0.011323	0.0237501	0.658411	8.60508	4	0.0717654
Macronutrient	relative intake of fat	EC	Weighted median	6	2.46284	1.16173	5.22119	0.0187217
Macronutrient	relative intake of fat	EC	MR-PRESSO	6	2.58523	1.23262	5.42212	0.0536017							13.5689	0.104
Macronutrient	relative intake of fat	Endometrioid EC	Inverse variance weighted	6	2.80068	1.174	6.68127	0.0202525				9.72612	5	0.0833782
Macronutrient	relative intake of fat	Endometrioid EC	MR Egger	6	1.5134	0.21871	10.4722	0.696165	0.0192014	0.0271147	0.517933	8.64259	4	0.0706811
Macronutrient	relative intake of fat	Endometrioid EC	Weighted median	6	2.5074	1.04987	5.98837	0.0384921
Macronutrient	relative intake of fat	Endometrioid EC	MR-PRESSO	6	2.80068	1.174	6.68127	0.067915							14.4123	0.095
Macronutrient	relative intake of fat	Non-endometrioid EC	Inverse variance weighted	6	10.6918	1.81179	63.0953	0.00889146				7.36425	5	0.194929
Macronutrient	relative intake of fat	Non-endometrioid EC	MR Egger	6	61.0186	1.77965	2092.14	0.0848224	-0.0564997	0.0509629	0.32975	5.63329	4	0.228259
Macronutrient	relative intake of fat	Non-endometrioid EC	Weighted median	6	8.06013	1.04395	62.2305	0.0453656
Macronutrient	relative intake of fat	Non-endometrioid EC	MR-PRESSO	6	10.6918	1.81179	63.0953	0.0473143							12.1883	0.147
Macronutrient	relative intake of protein	EC	Inverse variance weighted	7	1.26379	0.472796	3.37813	0.640713				17.5227	6	0.0075424
Macronutrient	relative intake of protein	EC	MR Egger	7	0.70227	0.00827659	59.5877	0.882143	0.0136786	0.0511958	0.8	17.2761	5	0.00400488
Macronutrient	relative intake of protein	EC	Weighted median	7	1.01365	0.467056	2.19994	0.972636
Macronutrient	relative intake of protein	EC	MR-PRESSO (Outlier-corrected)	5	0.893469	0.452213	1.76529	0.758895							22.9204	0.009
Macronutrient	relative intake of protein	Endometrioid EC	Inverse variance weighted	7	1.39579	0.470144	4.14389	0.548093				16.8142	6	0.00999079
Macronutrient	relative intake of protein	Endometrioid EC	MR Egger	7	0.381219	0.0031463	46.1901	0.709807	0.0302636	0.0553847	0.608263	15.8667	5	0.00723505
Macronutrient	relative intake of protein	Endometrioid EC	Weighted median	7	0.819368	0.326521	2.05611	0.671265
Macronutrient	relative intake of protein	Endometrioid EC	MR-PRESSO (Outlier-corrected)	6	0.955584	0.442736	2.06249	0.91236							22.2538	0.011
Macronutrient	relative intake of protein	Non-endometrioid EC	Inverse variance weighted	7	3.50155	0.430544	28.4775	0.241221				10.379	6	0.109571
Macronutrient	relative intake of protein	Non-endometrioid EC	MR Egger	7	32.8373	0.00296642	363498	0.495395	-0.0521406	0.10741	0.64789	9.91188	5	0.077771
Macronutrient	relative intake of protein	Non-endometrioid EC	Weighted median	7	3.32703	0.437175	25.3197	0.245677
Macronutrient	relative intake of protein	Non-endometrioid EC	MR-PRESSO	7	3.50155	0.430544	28.4775	0.285645							13.7321	0.122
Macronutrient	relative intake of sugar	EC	Inverse variance weighted	9	0.420154	0.219878	0.802853	0.00867423				12.7404	8	0.121101
Macronutrient	relative intake of sugar	EC	MR Egger	9	1.87482	0.0444983	78.9907	0.751556	-0.0348363	0.0437508	0.452044	11.6823	7	0.111504
Macronutrient	relative intake of sugar	EC	Weighted median	9	0.497447	0.232468	1.06446	0.0720108
Macronutrient	relative intake of sugar	EC	MR-PRESSO	9	0.420154	0.219878	0.792335	0.0304307							17.1474	0.131
Macronutrient	relative intake of sugar	Endometrioid EC	Inverse variance weighted	9	0.373902	0.173665	0.805017	0.0119254				13.9419	8	0.083292
Macronutrient	relative intake of sugar	Endometrioid EC	MR Egger	9	1.5042	0.0166771	135.672	0.86396	-0.0324302	0.0526636	0.557511	13.2255	7	0.066802
Macronutrient	relative intake of sugar	Endometrioid EC	Weighted median	9	0.480844	0.199589	1.15844	0.102645
Macronutrient	relative intake of sugar	Endometrioid EC	MR-PRESSO	9	0.373902	0.173665	0.77425	0.0361257							18.602	0.0995
Macronutrient	relative intake of sugar	Non-endometrioid EC	Inverse variance weighted	9	0.0809947	0.0193328	0.339328	0.000584537				7.15426	8	0.520085
Macronutrient	relative intake of sugar	Non-endometrioid EC	MR Egger	9	0.58191	0.000180699	1873.94	0.899168	-0.0459595	0.0945255	0.641668	6.91785	7	0.437483
Macronutrient	relative intake of sugar	Non-endometrioid EC	Weighted median	9	0.164183	0.0236574	1.13944	0.0675589
Macronutrient	relative intake of sugar	Non-endometrioid EC	MR-PRESSO	9	0.0809947	0.0208977	0.33897	0.00662466							8.76666	0.555
Micronutrient	β-carotene	EC	Wald ratio	1	1.04487	0.84862	1.2865	0.679219
Micronutrient	β-carotene	Endometrioid EC	Wald ratio	1	0.969093	0.765628	1.22663	0.79401
Micronutrient	β-carotene	Non-endometrioid EC	Wald ratio	1	1.62651	0.920394	2.87436	0.0940415
Micronutrient	Calcium	EC	Inverse variance weighted	7	0.955671	0.551387	1.65638	0.871632				7.42762	6	0.283104
Micronutrient	Calcium	EC	MR Egger	7	1.14275	0.384767	3.39395	0.819667	-0.00607818	0.0158257	0.716717	7.21477	5	0.205151
Micronutrient	Calcium	EC	Weighted median	7	0.992641	0.549534	1.79304	0.980467
Micronutrient	Calcium	EC	MR-PRESSO	7	0.955671	0.551387	1.65638	0.876936							8.53441	0.441
Micronutrient	Calcium	Endometrioid EC	Inverse variance weighted	7	1.0641	0.607541	1.86376	0.827997				5.74043	6	0.452887
Micronutrient	Calcium	Endometrioid EC	MR Egger	7	1.38339	0.477564	4.00735	0.575857	-0.00896917	0.0155309	0.588627	5.38147	5	0.371118
Micronutrient	Calcium	Endometrioid EC	Weighted median	7	1.10823	0.556573	2.20669	0.769935
Micronutrient	Calcium	Endometrioid EC	MR-PRESSO	7	1.0641	0.615034	1.84105	0.831581							6.63355	0.5855
Micronutrient	Calcium	Non-endometrioid EC	Inverse variance weighted	7	1.28891	0.325122	5.10974	0.717981				4.65365	6	0.588938
Micronutrient	Calcium	Non-endometrioid EC	MR Egger	7	0.610478	0.0487602	7.64318	0.717649	0.0253673	0.0366989	0.520198	4.17586	5	0.524385
Micronutrient	Calcium	Non-endometrioid EC	Weighted median	7	0.962005	0.201452	4.59391	0.96127
Micronutrient	Calcium	Non-endometrioid EC	MR-PRESSO	7	1.28891	0.383193	4.33539	0.695982							6.6689	0.6005
Micronutrient	Copper	EC	Inverse variance weighted	2	1.11239	0.922181	1.34184	0.265593				2.17148	1	0.140591
Micronutrient	Copper	Endometrioid EC	Inverse variance weighted	2	1.16554	1.00893	1.34646	0.0374519				0.883911	1	0.347133
Micronutrient	Copper	Non-endometrioid EC	Inverse variance weighted	2	0.897106	0.627912	1.28171	0.550833				0.300951	1	0.583287
Micronutrient	Folate	EC	Inverse variance weighted	2	1.1107	0.854674	1.44343	0.432239				0.419257	1	0.517308
Micronutrient	Folate	Endometrioid EC	Inverse variance weighted	2	1.12412	0.803153	1.57334	0.4952				1.27025	1	0.259719
Micronutrient	Folate	Non-endometrioid EC	Inverse variance weighted	2	1.3078	0.630552	2.71244	0.470923				0.195117	1	0.658692
Micronutrient	Iron	EC	Inverse variance weighted	14	1.0959	0.902975	1.33004	0.353958				36.8822	13	0.000432289
Micronutrient	Iron	EC	MR Egger	14	0.935595	0.715725	1.22301	0.63498	0.0184105	0.0116062	0.138666	30.4891	12	0.0023557
Micronutrient	Iron	EC	Weighted median	14	0.966846	0.82551	1.13238	0.675844
Micronutrient	Iron	EC	MR-PRESSO (Outlier-corrected)	13	1.13569	0.955022	1.35054	0.175608							43.7571	0.001
Micronutrient	Iron	Endometrioid EC	Inverse variance weighted	14	1.06583	0.846929	1.34131	0.58675				40.3991	13	0.000119201
Micronutrient	Iron	Endometrioid EC	MR Egger	14	0.88583	0.643731	1.21898	0.471025	0.0214754	0.0137994	0.145614	33.6147	12	0.000775619
Micronutrient	Iron	Endometrioid EC	Weighted median	14	0.899411	0.752137	1.07552	0.245237
Micronutrient	Iron	Endometrioid EC	MR-PRESSO (Outlier-corrected)	13	1.10778	0.895625	1.3702	0.363932							49.7718	<0.001
Micronutrient	Iron	Non-endometrioid EC	Inverse variance weighted	14	1.19802	0.87243	1.64512	0.264176				3.80697	13	0.993077
Micronutrient	Iron	Non-endometrioid EC	MR Egger	14	1.15827	0.729892	1.83807	0.544552	0.00396655	0.0201306	0.847094	3.76815	12	0.987266
Micronutrient	Iron	Non-endometrioid EC	Weighted median	14	1.17514	0.786692	1.75538	0.430571
Micronutrient	Iron	Non-endometrioid EC	MR-PRESSO	14	1.19802	1.00909	1.42233	0.0596435							4.0834	0.995
Micronutrient	Magnesium	EC	Inverse variance weighted	6	0.209236	0.0162739	2.69018	0.229937				8.15978	5	0.147647
Micronutrient	Magnesium	EC	MR Egger	6	0.0929309	1.5968e-05	540.841	0.619637	0.00606827	0.0312423	0.85546	8.08354	4	0.0885654
Micronutrient	Magnesium	EC	Weighted median	6	0.365526	0.0272393	4.905	0.44746
Micronutrient	Magnesium	EC	MR-PRESSO	6	1.00049	0.99956	1.00142	0.349452							12.3989	0.126
Micronutrient	Magnesium	Endometrioid EC	Inverse variance weighted	6	0.10871	0.00603988	1.95665	0.132372				8.0824	5	0.151753
Micronutrient	Magnesium	Endometrioid EC	MR Egger	6	0.0768736	4.16065e-06	1420.34	0.635718	0.00259746	0.0354837	0.94516	8.07158	4	0.088991
Micronutrient	Magnesium	Endometrioid EC	Weighted median	6	0.241854	0.0118834	4.9223	0.355855
Micronutrient	Magnesium	Endometrioid EC	MR-PRESSO	6	1.00073	0.999673	1.00178	0.234381							12.3759	0.114
Micronutrient	Magnesium	Non-endometrioid EC	Inverse variance weighted	6	0.311933	0.00113233	85.9312	0.684453				1.25487	5	0.939507
Micronutrient	Magnesium	Non-endometrioid EC	MR Egger	6	0.0973254	4.08983e-09	2.31605e+06	0.801352	0.00878047	0.061651	0.893632	1.23458	4	0.872372
Micronutrient	Magnesium	Non-endometrioid EC	Weighted median	6	0.0689586	6.05394e-05	78.5487	0.456423
Micronutrient	Magnesium	Non-endometrioid EC	MR-PRESSO	6	1.00034	0.999322	1.00137	0.539576							1.90687	0.928
Micronutrient	Phosphorus	EC	Inverse variance weighted	5	1.24821	0.826987	1.88397	0.291169				0.813767	4	0.936593
Micronutrient	Phosphorus	EC	MR Egger	5	1.49645	0.160422	13.9592	0.746888	-0.00823045	0.0508099	0.881613	0.787528	3	0.852448
Micronutrient	Phosphorus	EC	Weighted median	5	1.31523	0.805815	2.14667	0.272975
Micronutrient	Phosphorus	EC	MR-PRESSO	5	0.953357	0.714087	1.2728	0.767239							1.36919	0.844
Micronutrient	Phosphorus	Endometrioid EC	Inverse variance weighted	5	1.34918	0.846608	2.15009	0.207797				1.37651	4	0.848267
Micronutrient	Phosphorus	Endometrioid EC	MR Egger	5	2.76566	0.221848	34.4781	0.487081	-0.032555	0.0573793	0.610147	1.05461	3	0.788042
Micronutrient	Phosphorus	Endometrioid EC	Weighted median	5	1.43299	0.810836	2.53253	0.215615
Micronutrient	Phosphorus	Endometrioid EC	MR-PRESSO	5	0.998977	0.763226	1.30755	0.994522							0.97593	0.903
Micronutrient	Phosphorus	Non-endometrioid EC	Inverse variance weighted	5	0.929869	0.296614	2.91509	0.90074				0.525017	4	0.97102
Micronutrient	Phosphorus	Non-endometrioid EC	MR Egger	5	1.19403	0.00244042	584.201	0.958772	-0.0113186	0.140571	0.940896	0.518534	3	0.914801
Micronutrient	Phosphorus	Non-endometrioid EC	Weighted median	5	0.904549	0.238214	3.43476	0.882843
Micronutrient	Phosphorus	Non-endometrioid EC	MR-PRESSO	5	1.03294	0.550576	1.9379	0.925957							0.962044	0.909
Micronutrient	Selenium	EC	Inverse variance weighted	2	1.03068	0.771552	1.37685	0.837911				3.76765	1	0.052253
Micronutrient	Selenium	Endometrioid EC	Inverse variance weighted	2	1.08302	0.850831	1.37857	0.517099				2.04918	1	0.152289
Micronutrient	Selenium	Non-endometrioid EC	Inverse variance weighted	2	1.08002	0.464492	2.51124	0.858079				4.12301	1	0.0423038
Micronutrient	Vitamin A (retinol)	EC	Inverse variance weighted	2	0.625603	0.163927	2.38752	0.492449				1.50166	1	0.220416
Micronutrient	Vitamin A (retinol)	Endometrioid EC	Inverse variance weighted	2	0.629014	0.107903	3.66681	0.606254				2.02444	1	0.154786
Micronutrient	Vitamin A (retinol)	Non-endometrioid EC	Inverse variance weighted	2	4.98229	0.22675	109.474	0.308351				0.369842	1	0.54309
Micronutrient	Vitamin B12	EC	Inverse variance weighted	10	1.02786	0.932606	1.13285	0.579692				13.024	9	0.161524
Micronutrient	Vitamin B12	EC	MR Egger	10	1.03316	0.865658	1.23308	0.727098	-0.00110125	0.0157008	0.945804	13.016	8	0.111301
Micronutrient	Vitamin B12	EC	Weighted median	10	1.01911	0.913674	1.13672	0.734032
Micronutrient	Vitamin B12	EC	MR-PRESSO	10	1.03456	0.938593	1.14033	0.509498							18.9949	0.168
Micronutrient	Vitamin B12	Endometrioid EC	Inverse variance weighted	10	1.00092	0.895534	1.1187	0.987097				12.8822	9	0.168009
Micronutrient	Vitamin B12	Endometrioid EC	MR Egger	10	1.00487	0.820017	1.2314	0.963784	-0.000831065	0.0178117	0.963929	12.8787	8	0.116092
Micronutrient	Vitamin B12	Endometrioid EC	Weighted median	10	0.994266	0.875954	1.12856	0.929112
Micronutrient	Vitamin B12	Endometrioid EC	MR-PRESSO	10	1.00616	0.903214	1.12084	0.913401							17.1552	0.222
Micronutrient	Vitamin B12	Non-endometrioid EC	Inverse variance weighted	9	0.987032	0.717438	1.35793	0.936081				14.6122	8	0.06714
Micronutrient	Vitamin B12	Non-endometrioid EC	MR Egger	9	1.1887	0.680744	2.07569	0.562509	-0.0382391	0.0474321	0.446655	13.3707	7	0.0635746
Micronutrient	Vitamin B12	Non-endometrioid EC	Weighted median	9	1.12515	0.824666	1.53513	0.456951
Micronutrient	Vitamin B12	Non-endometrioid EC	MR-PRESSO	9	1.00959	0.733737	1.38916	0.954527							20.4576	0.0895
Micronutrient	Vitamin B6	EC	Wald ratio	1	0.929647	0.708558	1.21972	0.598539
Micronutrient	Vitamin B6	Endometrioid EC	Wald ratio	1	0.953974	0.701086	1.29808	0.7643
Micronutrient	Vitamin B6	Non-endometrioid EC	Wald ratio	1	0.878057	0.415879	1.85387	0.733053
Micronutrient	Vitamin C	EC	Inverse variance weighted	11	1.41255	1.15684	1.72478	0.000699107				13.9448	10	0.175525
Micronutrient	Vitamin C	EC	MR Egger	11	1.44314	1.03103	2.01997	0.0612056	-0.00187152	0.0116956	0.8764	13.9052	9	0.125737
Micronutrient	Vitamin C	EC	Weighted median	11	1.46569	1.16865	1.83822	0.000937096
Micronutrient	Vitamin C	EC	MR-PRESSO	11	1.41255	1.15684	1.72478	0.00688666							16.0304	0.25
Micronutrient	Vitamin C	Endometrioid EC	Inverse variance weighted	11	1.32427	0.958968	1.82872	0.0880882				28.4705	10	0.00151707
Micronutrient	Vitamin C	Endometrioid EC	MR Egger	11	1.23905	0.722221	2.12574	0.456349	0.0058414	0.0188427	0.763613	28.1697	9	0.000893531
Micronutrient	Vitamin C	Endometrioid EC	Weighted median	11	1.27012	0.979842	1.64639	0.070891
Micronutrient	Vitamin C	Endometrioid EC	MR-PRESSO (Outlier-corrected)	10	1.25223	0.940986	1.66643	0.157275							32.3756	0.006
Micronutrient	Vitamin C	Non-endometrioid EC	Inverse variance weighted	11	1.39212	0.872974	2.22001	0.164697				4.8133	10	0.903296
Micronutrient	Vitamin C	Non-endometrioid EC	MR Egger	11	1.22694	0.580424	2.59359	0.605254	0.0109903	0.0259806	0.682209	4.63435	9	0.864948
Micronutrient	Vitamin C	Non-endometrioid EC	Weighted median	11	1.27757	0.706165	2.31135	0.418035
Micronutrient	Vitamin C	Non-endometrioid EC	MR-PRESSO	11	1.39212	1.00708	1.92438	0.0730559							5.48328	0.919
Micronutrient	Vitamin D	EC	Inverse variance weighted	75	0.934749	0.800006	1.09219	0.395516				126.803	74	0.000130819
Micronutrient	Vitamin D	EC	MR Egger	75	0.956519	0.783093	1.16835	0.664453	-0.00146516	0.00404257	0.718075	126.575	73	0.000102524
Micronutrient	Vitamin D	EC	Weighted median	75	1.00887	0.84638	1.20256	0.921477
Micronutrient	Vitamin D	EC	MR-PRESSO (Outlier-corrected)	74	0.966865	0.845635	1.10547	0.623529							131.357	<5e-04
Micronutrient	Vitamin D	Endometrioid EC	Inverse variance weighted	75	0.921299	0.785104	1.08112	0.315209				102.761	74	0.0151555
Micronutrient	Vitamin D	Endometrioid EC	MR Egger	75	0.942421	0.766981	1.15799	0.5743	-0.00142909	0.00413596	0.730691	102.593	73	0.0127718
Micronutrient	Vitamin D	Endometrioid EC	Weighted median	75	0.97118	0.798994	1.18047	0.768989
Micronutrient	Vitamin D	Endometrioid EC	MR-PRESSO (Outlier-corrected)	75	0.933329	0.805005	1.08211	0.363528							105.755	0.0305
Micronutrient	Vitamin D	Non-endometrioid EC	Inverse variance weighted	74	1.01224	0.726194	1.41096	0.942759				55.6909	73	0.934244
Micronutrient	Vitamin D	Non-endometrioid EC	MR Egger	74	1.0231	0.669314	1.56389	0.916289	-0.000677852	0.00856164	0.937115	55.6846	72	0.922452
Micronutrient	Vitamin D	Non-endometrioid EC	Weighted median	74	1.044	0.646326	1.68635	0.860291
Micronutrient	Vitamin D	Non-endometrioid EC	MR-PRESSO	75	1.01678	0.76178	1.35715	0.910348							57.095	0.943
Micronutrient	Vitamin E	EC	Inverse variance weighted	3	1.27201	0.620802	2.60632	0.51093				1.26245	2	0.531941
Micronutrient	Vitamin E	EC	MR Egger	3	0.262448	0.00125583	54.8474	0.709543	0.0525222	0.0898816	0.663335	0.920983	1	0.337217
Micronutrient	Vitamin E	EC	Weighted median	3	1.0498	0.318521	3.46002	0.936337
Micronutrient	Vitamin E	Endometrioid EC	Inverse variance weighted	3	1.65702	0.578157	4.7491	0.347175				3.28419	2	0.193574
Micronutrient	Vitamin E	Endometrioid EC	MR Egger	3	0.0789483	6.18508e-06	1007.72	0.691553	0.100895	0.158467	0.639059	2.33687	1	0.126343
Micronutrient	Vitamin E	Endometrioid EC	Weighted median	3	1.15527	0.353318	3.77747	0.811273
Micronutrient	Vitamin E	Non-endometrioid EC	Inverse variance weighted	3	0.897169	0.116803	6.89116	0.916915				0.446481	2	0.799922
Micronutrient	Vitamin E	Non-endometrioid EC	MR Egger	3	0.0107672	2.05225e-09	56490.4	0.668278	0.146176	0.258644	0.672516	0.127072	1	0.721488
Micronutrient	Vitamin E	Non-endometrioid EC	Weighted median	3	0.790132	0.0508076	12.2877	0.866391
Micronutrient	Zinc	EC	Inverse variance weighted	2	0.889522	0.777875	1.01719	0.087103				1.58524	1	0.208008
Micronutrient	Zinc	Endometrioid EC	Inverse variance weighted	2	0.893505	0.741042	1.07733	0.238144				2.41479	1	0.120194
Micronutrient	Zinc	Non-endometrioid EC	Inverse variance weighted	2	0.889767	0.662465	1.19506	0.437739				0.101512	1	0.750023
*The MR-PRESSO global test was conducted using all instruments; when there was evidence of horizontal pleiotropy (p < 0.05) and outliers were detected by the outlier test, MR-PRESSO causal estimates corrected for horizontal pleiotropy via outlier removel (outlier-corrected) were presented.
**Although the Global test pvalue was <0.05, the outlier test detected no significant outliers; hence the raw Beta not corrected for outlier was provided.

## Sheet: Table S3
Table S3: Estimation of power for Mendelian randomization analyses for endometrial cancer risk based on total sample size and proportion of phenotypic variance of macro- and micronutrients explained by instruments.
Abbreviations: N - number of cases in outcome dataset; OR - odds ratio; SD - standard deviation; EC - endometrial cancer
Outcome	Exposure	N	alpha	Proportion of cases	Proportion of exposure variance explained by instruments (R2)	Power to detect true OR per 1-SD deviation of the exposure variable
						OR > 1.1	OR > 1.2	OR > 1.4
EC	Relative intake of carbohydrates	58396	0.05	0.26601	0.0018	0.07	0.14	0.38
EC	Relative intake of fat	58396	0.05	0.26601	0.0013	0.07	0.11	0.29
EC	Relative intake of protein	58396	0.05	0.26601	0.0014	0.07	0.12	0.31
EC	Relative intake of sugar	58396	0.05	0.26601	0.0019	0.07	0.14	0.4
EC	Vitamin A (retinol)	58396	0.05	0.26601	0.0063	0.13	0.37	0.87
EC	B vitamin: folate	58396	0.05	0.26601	0.0076	0.15	0.43	0.93
EC	B vitamin: vitamin B12	58396	0.05	0.26601	0.0513	0.65	1	1
EC	B vitamin: vitamin B6	58396	0.05	0.26601	0.0102	0.18	0.54	0.98
EC	Vitamin C	58396	0.05	0.26601	0.0179	0.29	0.78	1
EC	Vitamin D	58396	0.05	0.26601	0.0368	0.51	0.97	1
EC	Vitamin E	58396	0.05	0.26601	0.0039	0.1	0.25	0.69
EC	β-carotene	58396	0.05	0.26601	0.0248	0.37	0.89	1
EC	Calcium	58396	0.05	0.26601	0.0084	0.16	0.46	0.95
EC	Copper	58396	0.05	0.26601	0.0194	0.31	0.81	1
EC	Iron	58396	0.05	0.26601	0.0263	0.39	0.91	1
EC	Magnesium	58396	0.05	0.26601	0.0145	0.24	0.69	1
EC	Phosphorus	58396	0.05	0.26601	0.0075	0.15	0.42	0.92
EC	Selenium	58396	0.05	0.26601	0.0212	0.33	0.84	1
EC	Zinc	58396	0.05	0.26601	0.0459	0.61	0.99	1
Endometrioid EC	Relative intake of carbohydrates	54884	0.05	0.189871	0.0018	0.07	0.12	0.31
Endometrioid EC	Relative intake of fat	54884	0.05	0.189871	0.0013	0.06	0.1	0.24
Endometrioid EC	Relative intake of protein	54884	0.05	0.189871	0.0014	0.06	0.1	0.25
Endometrioid EC	Relative intake of sugar	54884	0.05	0.189871	0.0019	0.07	0.12	0.32
Endometrioid EC	Vitamin A (retinol)	54884	0.05	0.189871	0.0063	0.11	0.29	0.78
Endometrioid EC	B vitamin: folate	54884	0.05	0.189871	0.0076	0.12	0.34	0.85
Endometrioid EC	B vitamin: vitamin B12	54884	0.05	0.189871	0.0513	0.53	0.98	1
Endometrioid EC	B vitamin: vitamin B6	54884	0.05	0.189871	0.0102	0.15	0.43	0.94
Endometrioid EC	Vitamin C	54884	0.05	0.189871	0.0179	0.23	0.66	1
Endometrioid EC	Vitamin D	54884	0.05	0.189871	0.0368	0.41	0.93	1
Endometrioid EC	Vitamin E	54884	0.05	0.189871	0.0039	0.09	0.2	0.58
Endometrioid EC	β-carotene	54884	0.05	0.189871	0.0248	0.3	0.8	1
Endometrioid EC	Calcium	54884	0.05	0.189871	0.0084	0.13	0.37	0.89
Endometrioid EC	Copper	54884	0.05	0.189871	0.0194	0.24	0.7	1
Endometrioid EC	Iron	54884	0.05	0.189871	0.0263	0.31	0.82	1
Endometrioid EC	Magnesium	54884	0.05	0.189871	0.0145	0.19	0.57	0.99
Endometrioid EC	Phosphorus	54884	0.05	0.189871	0.0075	0.12	0.34	0.85
Endometrioid EC	Selenium	54884	0.05	0.189871	0.0212	0.26	0.73	1
Endometrioid EC	Zinc	54884	0.05	0.189871	0.0459	0.49	0.97	1
Non-endometrioid EC	Relative intake of carbohydrates	36677	0.05	0.0346997	0.0018	0.05	0.06	0.09
Non-endometrioid EC	Relative intake of fat	36677	0.05	0.0346997	0.0013	0.05	0.06	0.08
Non-endometrioid EC	Relative intake of protein	36677	0.05	0.0346997	0.0014	0.05	0.06	0.08
Non-endometrioid EC	Relative intake of sugar	36677	0.05	0.0346997	0.0019	0.05	0.06	0.09
Non-endometrioid EC	Vitamin A (retinol)	36677	0.05	0.0346997	0.0063	0.06	0.09	0.2
Non-endometrioid EC	B vitamin: folate	36677	0.05	0.0346997	0.0076	0.06	0.09	0.23
Non-endometrioid EC	B vitamin: vitamin B12	36677	0.05	0.0346997	0.0513	0.12	0.35	0.88
Non-endometrioid EC	B vitamin: vitamin B6	36677	0.05	0.0346997	0.0102	0.06	0.11	0.29
Non-endometrioid EC	Vitamin C	36677	0.05	0.0346997	0.0179	0.08	0.15	0.46
Non-endometrioid EC	Vitamin D	36677	0.05	0.0346997	0.0368	0.1	0.27	0.76
Non-endometrioid EC	Vitamin E	36677	0.05	0.0346997	0.0039	0.06	0.07	0.14
Non-endometrioid EC	β-carotene	36677	0.05	0.0346997	0.0248	0.09	0.2	0.59
Non-endometrioid EC	Calcium	36677	0.05	0.0346997	0.0084	0.06	0.1	0.25
Non-endometrioid EC	Copper	36677	0.05	0.0346997	0.0194	0.08	0.16	0.49
Non-endometrioid EC	Iron	36677	0.05	0.0346997	0.0263	0.09	0.21	0.62
Non-endometrioid EC	Magnesium	36677	0.05	0.0346997	0.0145	0.07	0.13	0.39
Non-endometrioid EC	Phosphorus	36677	0.05	0.0346997	0.0075	0.06	0.09	0.23
Non-endometrioid EC	Selenium	36677	0.05	0.0346997	0.0212	0.08	0.17	0.53
Non-endometrioid EC	Zinc	36677	0.05	0.0346997	0.0459	0.12	0.32	0.85
